# Supplementary material for: Direct observation of spreading precursor liquids in a corner
Source: Natl Sci Rev. 2023 May 5;10(7):nwad119. doi: 10.1093/nsr/nwad119 (PMC10232046; doi:10.1093/nsr/nwad119)
Supplement: nwad119_Supplemental_Files [file nwad119_supplemental_files.zip]

Archive with 10 entries (10 files):
- Supplementary data.pdf
- Video S1.mp4
- Video S2.mp4
- Video S3.mp4
- Video S4.mp4
- Video S5.mp4
- Video S6.mp4
- Video S7.mp4
- Video S8.mp4
- Video S9.mp4
